# Supplementary material for: Complete Mitogenomes of Xinjiang Hares and Their Selective Pressure Considerations
Source: Int J Mol Sci. 2024 Nov 6;25(22):11925. doi: 10.3390/ijms252211925 (PMC11593953; doi:10.3390/ijms252211925)
Supplement: Supplementary file 1 [file ijms-25-11925-s001.zip]

Archive with 1 entries (1 files):
- ijms-3270237-supplementary.pdf
